# Supplementary material for: Common data elements for observational studies in ocular toxoplasmosis: a Delphi consensus
Source: J Ophthalmic Inflamm Infect. 2025 Sep 24;15:68. doi: 10.1186/s12348-025-00525-2 (PMC12460859; doi:10.1186/s12348-025-00525-2)
Supplement: Supplementary file 1 — Supplementary Material 1. [file 12348_2025_525_MOESM1_ESM.xlsx]

## Sheet: CDEs List
Timepoint	Category	Element name	Data Element	Definition	Allowable Responses
Baseline	Lesion Characteristics	lesion_borders	Are the borders of the active lesion well-defined or irregular?	Characteristics of the active lesion's borders.	1= Well-defined, 2= Poorly defined, 3= Indistinct, 4= Other 99= Unknown
Last Visit	Outcome	progress_other_eye	At any time after first episode, did a new primary lesion develop in the same eye or the opposite eye, or were all recurrences at the borders of scars?	Pattern of lesion development after the first episode of ocular toxoplasmosis. It specifies whether a new primary lesion developed in either the same or the opposite eye, or if all recurrences were restricted to the borders of existing scars.	0=No primary lesions after first observed episode; 1=yes, primary lesions in the same eye at the time of recurrent disease; 2=1=yes, primary lesions in the other eye at the time of recurrent disease; 99=unknown
Last Visit	Outcome	epiretinal_mem	Did an epiretinal membrane (ERM) develop over the course of the disease?	Presence of a membrane formed on the retinal surface in association with the toxoplasmic lesion.	1= Yes 0= No 99 = Unknown
Last Visit	Outcome	complications	Did any complications arise during or after treatment?	Complications resulting from ocular toxoplasmosis or its treatment.	1= Yes 0= No 99 = Unknown
Last Visit	Outcome	cataract	Did cataract develop over the course of the disease?	Indicates whether the patient has been diagnosed with cataract.	1= Yes, it appeared after the inflammation 2= No, cataract was before the first episode 3= Pseudophakia at baseline 0= No cataract developed over the course of the disease 99 = Unknown
Last Visit	Outcome	choroidal_neovas	Did choroidal neovascularization (CNV) develop over the course of the disease?	Presence of new abnormal blood vessels growing from the choroid.	1= Yes 0= No 99 = Unknown
Last Visit	Outcome	cme	Did cystoid macular edema develop over the course of the disease?	Presence of cystoid macular edema.	1= Yes 0= No 99 = Unknown
Last Visit	Outcome	glaucoma	Did glaucoma develop over the course of the disease?	Indicates whether the patient has been diagnosed with glaucoma over the course of the disease	1= Yes 0= No 99 = Unknown
Last Visit	Outcome	macular_hole	Did macular hole develop over the course of the disease?	Indicates whether the patient has been diagnosed with macular hole	1= Yes 0= No 99 = Unknown
Last Visit	Outcome	onh_atrophy	Did optic nerve atrophy develop over the course of the disease?	Indicates whether the patient has been diagnosed with optic nerve atrophy	1= Yes 0= No 99 = Unknown
Last Visit	Outcome	persistent_vitreous_act	Did persistent vitreous activity/opacities develop over the course of the disease?	Indicates whether the patient has been diagnosed with persistent vitreous activity/opacities	1= Yes 0= No 99 = Unknown
Last Visit	Outcome	phthisis	Did phthisis develop over the course of the disease?	Indicates whether the patient has been diagnosed with phthisis	1= Yes 0= No 99 = Unknown
Last Visit	Outcome	post_synechiae	Did posterior synechiae develop over the course of the disease?	Formation of adhesions between the iris and lens.	1= Yes 0= No 99 = Unknown
Last Visit	Outcome	arterial_occl	Did retinal arterial occlusion develop over the course of the disease?	Indicates whether the patient has been diagnosed with retinal arterial occlusion, a condition where the blood flow in one of the retinal arteries is blocked, potentially leading to vision loss.	1= Yes 0= No 99 = Unknown
Last Visit	Outcome	retinal_breaks	Did retinal breaks develop over the course of the disease?	Indicates whether the patient has been diagnosed with retinal breaks	1= Yes 0= No 99 = Unknown
Last Visit	Outcome	retinal_detachment	Did retinal detachment occur at any point during the disease progression?	Indicates whether the patient has been diagnosed with retinal detachment.	1= Yes 0= No 99 = Unknown
Last Visit	Outcome	ischemic_retina	Did retinal ischemia develop over the course of the disease?	Indicates whether the patient has been diagnosed with ischemic retinal areas	1= Yes 0= No 99 = Unknown
Last Visit	Outcome	venular_occl	Did retinal vein occlusion develop over the course of the disease?	Indicates whether the patient has been diagnosed with occlusion of the retinal veins.	1= Yes 0= No 99 = Unknown
Last Visit	Outcome	local_side_effects	Did the patient experience any side effects from the intravitreal injection for ocular toxoplasmosis, and if so, what were the primary side effects observed?	Recordsside effects experienced by the patient from the treatment with intravitreal injection for ocular toxoplasmosis.	0= None 1= Irritation 2= Subconjunctival hemorrhage 3= Air bubble 4= Corneal abrasion 5= Iritis 6= Vitreous hemorrhage 7= Endophthalmitis 8= Increased intraocular pressure 9= Posterior vitreous detachment Conjunctivitis 10= Hyphema 11= Vitreous cell 12= Conjunctival abrasion 13= Medication in anterior chamber 14= Corneal edema 15= Retinal tear 16= Rhegmatogenous retinal detachment 17= central art…
Last Visit	Outcome	systemic_side_effects	Did the patient experience any side effects from the treatment for ocular toxoplasmosis, and if so, what were the primary side effects observed?	Records any adverse effects experienced by the patient during treatment for ocular toxoplasmosis.	0 = No side effects (The patient did not experience any side effects) 1 = Gastrointestinal symptoms (e.g., nausea, vomiting, diarrhea) 2 = Skin rash (Allergic or non-allergic rash) 3 = Headache (Mild to severe headache) 4 = Fatigue (Generalized tiredness or lack of energy) 5 = Visual disturbances (Blurry vision or other vision-related side effects) 6 = Increased intraocular pressure (Elevation in…
Baseline when active	Lesion Characteristics	arn	Did the patient present with features consistent with Acute Retinal Necrosis (ARN)?	Acute Retinal Necrosis (ARN) is characterized by peripheral retinal necrosis, severe vitritis, retinal vasculitis, and rapid progression of retinal lesions, often associated with infectious etiologies such as herpes viruses.	1= Yes 0= No 99 = Unknown
Last Visit	Outcome	vitreous_hemorrhage	Did vitreous hemorrhage develop over the course of the disease?	Indicates whether the patient has been diagnosed with vitreous hemorrhage	1= Yes 0= No 99 = Unknown
Baseline	Medical and Ocular History	fam_history_toxo	Does the patient have a family history of toxoplasmosis?	Family history of toxoplasmosis infection.	1= Yes, systemic infection 2= Yes, ocular infection 3= Yes, both systemic and ocular infection 0= No 99 = Unknown
Last Visit	Outcome	progress_macula	Has the lesion or condition progressed to involve the posterior pole?	Indicates whether the lesion, disease, or pathological condition has advanced to affect the posterior pole (retina within the arcades and just slightly beyond them ~50 degrees field of view).	1= Yes, it started in the periphey and progressed 2= Yes, it started in the posterior pole from the beginning 0= No compromise of posterior pole 99 = Unknown
Baseline	Medical and Ocular History	history_systemic_toxo	Has the patient ever had a history of systemic toxoplasmosis?	Documented history of systemic toxoplasmosis in the patient before the baseline visit.	1= Yes 0= No 99 = Unknown
Last Visit	Outcome	recurrence	Has there been a recurrence of ocular toxoplasmosis during the follow-up?	Documentation of any recurrence of ocular toxoplasmosis during the follow up period.	1= Yes 0= No 99 = Unknown
Dynamic	Outcome	lesion_progression	How did the patient respond to treatment?	Refers to changes in lesion size or disease activity following treatment initiation, comparing the baseline characteristics and the latest follow up.	1= Worsening (lesion enlarging or inflammation increasing), 2= No improvement, 3= Improvement with residual inflammation/sequale, 4= Early recurrence (before 12 weeks) after treatment stop 5= Recurrence after 12 weeks of treatment stop 5= Complete resolution, 99= Unknown
Baseline	Treatment and Interventions	prophylaxis_duration	How long had been the patient under prophylaxis?	The total period of time during which prophylactic treatment was administered prior to the current episode.	Integer (months)
Last Visit	Treatment and Interventions	prophylaxis_sec_duration	How long was the prophylaxis treatment administered?	The length of time the prophylactic treatment was administered to the patient, providing context for the preventive approach used.	Integer (months)
Overall	Treatment and Interventions	n_intravitreal_clindex	How many intravitreal injections of clindamycin plus dexamethasone were administered?	The total count of injections of of clindamycin plus dexamethasone administered directly into the eye's vitreous cavity as part of treatment.	Integer
Overall	Treatment and Interventions	n_intravitreal_clin	How many intravitreal injections of clindamycin without dexamethasone were administered?	The total count of injections of clindamycin without dexamethasone administered directly into the eye's vitreous cavity as part of treatment.	Integer
Last Visit	Outcome	number_recurrences	How many times has the infection recurred?	The count of times the inflammation has returned after initial treatment.	Integer
Baseline	Clinical Presentation	infection_acquisition	How was the infection acquired?	The method or context in which the patient contracted the infection (e.g., congenital, postnatally, or undetermined).	1= Congenital OT 2= Postnatally acquired OT 3= Undetermined 99= Unknown
Any time	Diagnostics	coinfection_type	If a coinfection is present, what is the identified coinfection?	Specifies the type of coinfection diagnosed alongside ocular toxoplasmosis. A coinfection refers to the simultaneous presence of another infectious disease that may influence the course, severity, or treatment of the primary condition.	1 = Cytomegalovirus (CMV) 2 = Herpes Simplex Virus (HSV) 3 = Varicella-Zoster Virus (VZV) 4 = Human Immunodeficiency Virus (HIV) 5 = Tuberculosis (TB) 6 = Syphilis 7 = Other (specify) 0 = No coinfection present 99 = Unknown (Coinfection status is unknown)
Baseline	Medical and Ocular History	prev_antibiotic_regimen	If previous treatment was given, what antibiotic regimen administrated in previous episodes?	Specific antibiotics used for treatment in previous episodes.	1= Trimethoprim–sulfamethoxazole, 2= Clindamycin, 3= Clindamycin (with dexamethasone), 4= Pyrimethamine (with folinic acid), 5= Azithromycin, 6= Sulfadiazine, 7= Spiramycin, 8= Acetylspiramycin, 9= Atovoquone, 10= Other, 99= Unknown
Baseline	Medical and Ocular History	pre_ot_treated	If recurrent, was any previous episode treated with antibiotics?	Indicates whether antibiotic treatment was administered during any prior episode related to the current condition. This helps assess previous treatment approaches and can influence current treatment decisions.	1= Yes 0= No 99 = Unknown
Baseline	Clinical Findings	macular_coloboma	If the infection is congenital, is there evidence of a macular coloboma?	Indicates whether a macular coloboma is present in patients with a congenital condition. A macular coloboma is a structural defect in the macula, typically appearing as a missing piece or gap, and can significantly impact central vision.	1= Yes, 0= No, 99 = Unknown
Baseline	Demographic and Background Information	country_consultation	In which country did the patient seek consultation?	The country where the patient sought medical consultation or treatment, helping identify the healthcare system and resources used.
Last Visit	Outcome	excavation_sclera	Is any scar excavated to sclera (white center)?	whether any scar resulting from ocular toxoplasmosis has extended deeply enough to expose the underlying sclera, appearing as a white center within the scar.	1= Yes 0= No 99 = Unknown
Last Visit	Outcome	subretinal_fibrosis	Is there any presence of fibrous tissue beneath the retina?	Presence of fibrous tissue beneath the retina.	1= Yes 0= No 99 = Unknown
Last Visit	Outcome	date_side_effects	On what date did the patient first experience side effects from the systemic treatment for ocular toxoplasmosis?	The date when the patient first reported or was observed to have side effects related to the systemic treatment for ocular toxoplasmosis.	Date (MM/DD/YYYY)
Last Visit	Outcome	date_side_effects_intrao	On what date did the patient first experience side effects from the intraocular injection?	The date when the patient first reported or was observed to have side effects related to the intraocular injection	Date (MM/DD/YYYY)
Baseline when active	Treatment and Interventions	antibiotic_start_date	On what date was antibiotic therapy initiated?	Date of initiation of antibiotic therapy.	Date (DD/MM/YYYY).
Last Visit	Treatment and Interventions	antibiotic_stop_date	On what date was antibiotic therapy stopped after the first course of treatment?	Date of end of antibiotic therapy.	Date (DD/MM/YYYY).
Last Visit	Outcome	date_healing	On what date was retinal scarring or evidence of healing first observed following the treatment of the active toxoplasmic lesion?	The specific date when retinal scarring or signs of healing were first documented after an active toxoplasmic lesion resolved.	Date (DD/MM/YYYY), Unknown
Baseline when active	Treatment and Interventions	steroid_start	On what date was steroid therapy initiated?	Date of start of steorid therapy.	Date (DD/MM/YYYY).
Baseline when active	Treatment and Interventions	steroid_stop	On what date was steroid therapy stopped?	Date of end of steorid therapy.	Date (DD/MM/YYYY).
Last Visit	Outcome	date_macula	On what date was the progression to posterior pole involvement first diagnosed?	The date on which the lesion or condition was first confirmed to have progressed to involve the macula, having previously not affected this area.	Date (DD/MM/YYYY), Unknown
Last Visit	Outcome	recurrences_2y	Recurrences: How many recurrences during the 2 years after first observed episode?	total number of recurrences of ocular toxoplasmosis observed in the two years following the first diagnosed episode.	Integer; 99=unknown
Last Visit	Outcome	recurrences_5y	Recurrences: How many recurrences during the 5 years after first observed episode?	total number of recurrences of ocular toxoplasmosis occurring within five years of the initial episode.	Integer; 99=unknown
Baseline	Lesion Characteristics	port	Was Punctate outer retinal toxoplasmosis present at baseline?	Presence of punctate outer retinal toxoplasmosis (PORT) at baseline. PORT is characterized by multifocal gray-white lesions at the level of deep retina and retinal pigment epithelium.	1= Yes 0= No 99 = Unknown
Any yime	Diagnostics	goldmann_witmer	Was a Goldmann-Witmer test conducted, and what were the findings?	An antibody test used in ocular infections to detect specific antibodies within the eye, helping to confirm the presence of an infection like toxoplasmosis in the eye.	1= Positive (>3), 2= Negative, 3= Not done, 99= Unknown
Any yime	Diagnostics	avidity_test	Was an avidity test performed, and if so, what were the results?	A diagnostic test measuring the strength of the IgG antibody binding to a specific antigen, used to determine the timing of infection (e.g., recent versus past infection).	1= Weak, 2= Strong, 0= Not done 99= Unknown
Baseline	Treatment and Interventions	antibiotic	Was antibiotic treatment started, if active?	Indicates whether antibiotic therapy was initiated in response to an active lesion.	1= Yes 0= No 99 = Unknown
Overall	Treatment and Interventions	prophylaxis_sec	Was prophylaxis given to the patient?	Preventive treatment given to the patient to reduce the risk of infection or recurrence of the primary infection.	0= No 1= Yes, I give prophylaxis routinely 2= Yes, due to multiple recurrences 3= Yes, due to immunosuppresion 4= Yes, due to lesion location 5= Yes, due to recent acquired infection 99 = Unknown
Last Visit	Clinical Findings	assoc_accells_steroid	Was the eye with the highest recorded anterior chamber cells on topical corticosteroid treatment at the visit with highest recorded cells?	Indicates whether the eye exhibiting the highest number of anterior chamber cells during a specific visit was being treated with topical corticosteroids at that time.	1= Yes 0= No 99 = Unknown
Last Visit	Clinical Findings	assoc_hazecells_steroid	Was the patient being treated with oral corticosteroid on the visit with the highest recorded vitreous haze, either eye?	Identifies whether the patient was undergoing oral corticosteroid therapy at the visit when the highest level of vitreous haze was observed in either eye.	1= Yes 0= No 99 = Unknown
Last Visit	Clinical Findings	assoc_vitcells_steroid	Was the patient being treated with oral corticosteroid on the visit with the highest recorded vitreous humor cells, either eye?	Determines whether the patient was receiving oral corticosteroid treatment at the visit when the highest number of vitreous humor cells was recorded in either eye.	1= Yes 0= No 99 = Unknown
Baseline	Treatment and Interventions	prophylaxis_before	Was the patient under prophylaxys at baseline?	prophylaxys refers to preventive treatment aimed at reducing the risk of infection or recurrence in the patient.	1= Yes 0= No 99 = Unknown
Baseline	Lesion Characteristics	lesion_activity_status	Was there any active retinochoroidal lesion present at the baseline visit?	Indicates whether an active lesion was identified at the patient’s baseline visit.	1= Yes, primary lesion without previous retinochoroidal scar, 2= Yes, active lesion near to the border of a scar, 3= Yes, active lesion far from the previos scars, 4=Yes, light in teh fog image, 0= No 99 = Unknown
Any yime	Diagnostics	coinfection	Was there any evidence of coinfection?	The presence of an additional infection alongside the primary infection, which can impact disease severity, progression, and treatment needs.	1= Yes 0= No 99 = Unknown
Last Visit	Outcome	subretinal_fluid	Was there any subretinal fluid observed over the course of the disease?	Presence of subretinal fluid accumulation near or surrounding the lesion.	1= Yes 0= No 99 = Unknown
Baseline	Clinical Findings	vascular_changes	Was there any vascular changes at baseline?	Changes in the retinal vessels around or near the lesion clinically identified	1= Normal vessels, 2= Vessel sheathing, 3= Keyrelis plaques, 4= Arterial occlusion, 5= Venous occlusion, 6= Perivascular hemorrhages 7= Retinal neovascularization 7= Other, 99= Unknown
Baseline	Clinical Findings	Scleritis	Was there evidence of scleritis at baseline?	Presence of scleritis based on the clinical suspicion at baseline	0= No, 1= Yes, anterior scleritis, 2= Yes, posterior scleritis, 3= Yes, both (anterior and posterior scleritis), 99= Unknown.
Last Visit	Outcome	resolution_act_lesion	Was there resolution of the active lesion after treatment?	Evidence of scarring left/healing meaning resolution of an active toxoplasmic lesion after treatment.	1= Yes 0= No 2= Partial 99= Unknown
Baseline	Clinical Findings	iris_atrophy	Was there segmental atrophy of the iris?	Presence of segmental atrophy of iris at baseline	1= Yes 0= No 99 = Unknown
Last Visit	Treatment and Interventions	treatment_recurrences	Were all episodes treated with antiparasitic drug and corticosteroid?	whether every episode of ocular toxoplasmosis was managed using a combination of antiparasitic medication and corticosteroids.	1= Yes 0= No 99 = Unknown
Overall	Outcome	change_treatment	Were any changes in the treatment plan required, and if so, what was the primary reason?	Indicates whether the treatment plan was modified during the course of care, with response options specifying both the occurrence and the primary reason for any required changes.	0 = No changes required 1 = Yes, due to lack of efficacy 2 = Yes, due to adverse effects 3 = Yes, due to disease progression 4 = Yes, due to patient preference or non-compliance 5 = Yes, due to availability of new treatment options 6 = Yes, other reason 99 = Unknown
Last Visit	Imaging Findings	new_lesion	Were any new retinochoroidal lesions documented during the follow-up period?	Documentation of new lesions during follow-up.	1= Yes 0= No 99 = Unknown
Overall	Treatment and Interventions	surgery	Were any surgical interventions performed as part of the treatment?	Surgical procedures performed for ocular toxoplasmosis complications.	1= Yes 0= No 99 = Unknown
Baseline	Clinical Findings	iris_nodules	Were iridic granulomas present at baseline?	Presence of iridic granulomas at baseline. Koeppe: at the pupil border. Bussaca: in the iris stroma	1= Yes, Koeppe, 2=Yes, Bussaca, 3= Yes, both (Koeppe and Bussaca), 0= No 99 = Unknown
Baseline	Clinical Findings	kps	Were keratic precipitates observed at baseline?	The presence of keratic precipitates at baseline and their characteristics	1= Yes, mutton fat 2= Yes, fine KPs 3= Yes, both (mutton fat and fine) 0= No 99 = Unknown
Overall	Treatment and Interventions	steroid_use	Were steroids started, either systemically or ocularly?	Use of corticosteroids for treatment.	1= Yes (Systemic) 2= Yes (Topical) 3= Yes (Local intravitreal) 4= Yes, (Local periocular) 3= Yes, both (sytemic and topical/local), 0= No 99= Unknown
Baseline	Clinical Findings	systemic_sympt	Were there any systemic symptoms present at baseline?	Indicates the presence of specific systemic symptoms (e.g., flu-like symptoms, lymphadenopathy) observed at the baseline visit.	0 = No systemic symptoms (Neither flu-like symptoms, lymphadenopathy, nor other systemic symptoms are present at baseline) 1 = Flu-like symptoms (Symptoms similar to influenza, such as fever, fatigue, body aches) 2 = Lymphadenopathy (Swollen or enlarged lymph nodes) 3 = Fever (Elevated body temperature indicating infection or inflammation) 4 = Rash (Skin rash, which may indicate systemic inflamma…
Baseline when active	Treatment and Interventions	antibiotic_regimen	What antibiotic was prescribed for the patient?	Specific antibiotics (anti toxoplasma agent) used for treatment.	1= Trimethoprim–sulfamethoxazole, 2= Clindamycin, 3= Clindamycin (with dexamethasone), 4= Pyrimethamine (with folinic acid), 5= Azithromycin, 6= Sulfadiazine, 7= Spiramycin, 8= Acetylspiramycin, 9= Atovoquone, 10= Other, 99= Unknown
Baseline	Lesion Characteristics	charact_inactive_lesion	What are the characteristics of the inactive lesion?	Features that indicate an inactive lesion (If multiple, select the largest).	1= Pigmented, 2= Atrophic scar without pigmentary changes, 3= Fibrosis, 4= Combination of fibrosis and atrophy, 5= Other. 99= Uknown
Dynamic	Imaging Findings	fa_findings	What findings were observed on FA in the lesion during the active episode?	Characteristics of the lesion on fluorescein angiography during the active episode.	1= None, 2= Early lesion hyperfluorescence, 3= Late lesion leakage, 4= Lesion Staining, 5= Lesion Blockage, 6= Arterial Occlusion, 7= Venous Occlusion, 8= Vascular leakage and/or sheating, 9= Optic disc leakage, 10= Other, 99= Unknown
Dynamic	Imaging Findings	icga_findings	What findings were observed on ICGA during the active episode?	Characteristics of the lesion on ICGA imaging.	1= None, 2= Hypofluorescence, 3= Hyperfluorescence, 4= Choroidal neovascularization, 5= Other, 99= Unknown
Baseline	Demographic and Background Information	city_origin	What is the patient’s city of origin?	The specific city where the patient was born or lived before their diagnosis, which may provide additional context related to regional health risks or environmental exposures.
Baseline	Demographic and Background Information	country_origin	What is the patient’s country of origin?	The country where the patient was born or lived before their diagnosis, providing context for epidemiological, cultural, or genetic factors that may influence health
Baseline	Medical and Ocular History	immune_status	What is the patient’s immune status?	The current health of the patient’s immune system, indicating its ability to respond to infections or disease.	1= No immunosuppresed, 2= HIV positive, 3= Chronic oral corticosteroid therapy, 4= Congenital immunodeficiency, 5= Immunosuppressive drug therapy, 6= Other adquired immunosuppresion (i.e. cancer), 7= Pregnancy, 8= Other 99= Unknown.
Baseline	Lesion Characteristics	lesion_shape	What is the shape of the active lesion?	Shape or configuration of the active lesion (If multiple, select the largest).	1= Round, 2= Oval, 3= Irregular, 4= Crescent-shaped, 5= Other, 99= Unknown
Baseline	Lesion Characteristics	lesion_size	What is the size of the active lesion?	Size of the active lesion in DD (If multiple, select the largest).	1= < 1 DD, 2= 1-2 DD, 3= 2-3 DD, 4= 3-4 DD 5=>4 DD, 99= Unknown
Last Visit	Outcome	largest_lesion	What is the size of the largest lesion observed in either eye?	Records the size of the largest lesion, measured in millimeters or an equivalent unit, present in either eye.	1 = <1 disc area (DA); 2 = 1-2DA; 3 = >2DA, but ≤5% of fundus (comparable to area of macula); 4 = >5% of fundus; 99=unknown.
Baseline	Lesion Characteristics	lesion_type	What is the type of the active lesion?	Type of active lesion.	1= Unifocal well-circumscribed, 2= Unifocal Diffuse, 3= Multifocal 99= Unknown
Overall	Treatment and Interventions	prophylaxis_sec_regimen	What prophylaxis medication was administered?	The specific preventive treatment plan, including medications, dosages, and timing, administered to prevent recurrence of the infection.	1= Trimethoprim–sulfamethoxazole, 2= Clindamycin, 3= Clindamycin (with dexamethasone), 4= Pyrimethamine (with folinic acid), 5= Azithromycin, 6= Sulfadiazine, 7= Spiramycin, 8= Acetylspiramycin, 9= Atovoquone, 10= Other, 99= Unknown
Baseline	Treatment and Interventions	prophylaxis_regimen	What prophylaxis regimen was being administered at baseline?	The specific medications, dosages, and schedule used in the prophylactic treatment.	1= Trimethoprim–sulfamethoxazole, 2= Clindamycin, 3= Clindamycin (with dexamethasone), 4= Pyrimethamine (with folinic acid), 5= Azithromycin, 6= Sulfadiazine, 7= Spiramycin, 8= Acetylspiramycin, 9= Atovoquone, 10= Other, 99= Unknown
Baseline	Clinical Presentation	infection_type	What type of infection does the patient have?	The specific classification of the infection affecting the patient (e.g., primary, recurrent, undetermined).	1= Primary OT (no old scars in either eye) 2= Recurrent OT (scars in either eye) 3= Undetermined 99= Unknown
Overall	Treatment and Interventions	surgery_type	What type of surgery was performed?	The specific surgical procedure performed as part of the patient’s treatment plan.	0= None 1= Vitrectomy (Pars Plana Vitrectomy) 2= Retinal Detachment Repair 3= Epiretinal Membrane Peeling 4= Cataract Surgery 5= Glaucoma Surgery 6= Intravitreal Injection Port Placement 7= Enucleation 8= Other 99= Unknown
Baseline	Clinical Findings	degree_accells	What was the degree of anterior chamber inflammation at baseline?	Degree or severity of anterior chamber inflammation, using the SUN Criteria	1= 0 (< 1 cell) 2= 0.5+ (1-5 cells) 3= 1+ (6-15 cells) 4= 2+ (16-25 cells) 5= 3+ (26-50 cells) 6= 4+ (>50 cells) 99= Unknown
Baseline	Demographic and Background Information	clinical_setting	What was the clinical setting and level of care (e.g., primary, secondary, or tertiary) in which the patient received treatment?	Clinical Setting: The specific healthcare environment where the patient received treatment, including the level of care provided. This is often categorized into: Primary Care: The first point of contact for general health concerns, such as in a primary care physician's office. Secondary Care: Specialized medical services, typically provided by a specialist or in a community hospital setting. Tert…	1= Primary, 2= Secondary, 3= Tertiary, 4= Other, 99= Unknown.
Last Visit	Outcome	date_arterial_occl	What was the date of the initial appearance or diagnosis of the arterial occlusion?	The specific date when the arterial occlusion was first observed or formally diagnosed in the patient.	Date (DD/MM/YYYY), Unknown
Last Visit	Outcome	date_cataract	What was the date of the initial appearance or diagnosis of the cataract?	The specific date when the cataract was first observed or formally diagnosed in the patient.	Date (DD/MM/YYYY), Unknown
Last Visit	Outcome	date_choroidal_neov	What was the date of the initial appearance or diagnosis of the choroidal neovascularization?	The specific date when the choroidal neovascularization was first observed or formally diagnosed in the patient.	Date (DD/MM/YYYY), Unknown
Last Visit	Outcome	date_cme	What was the date of the initial appearance or diagnosis of the cystoid macular edema?	The specific date when the cystoid macular edema was first observed or formally diagnosed in the patient.	Date (DD/MM/YYYY), Unknown
Last Visit	Outcome	date_epiretinal_mem	What was the date of the initial appearance or diagnosis of the epiretinal membrane?	The specific date when the epiretinal membrane was first observed or formally diagnosed in the patient.	Date (DD/MM/YYYY), Unknown
Last Visit	Outcome	date_ischemic_retina	What was the date of the initial appearance or diagnosis of the ischemic retina?	The specific date when the ischemic retina was first observed or formally diagnosed in the patient.	Date (DD/MM/YYYY), Unknown
Last Visit	Outcome	date_macular_hole	What was the date of the initial appearance or diagnosis of the macular hole?	The specific date when the macular hole was first observed or formally diagnosed in the patient.	Date (DD/MM/YYYY), Unknown
Last Visit	Outcome	date_onh_atrophy	What was the date of the initial appearance or diagnosis of the optic nerve head atrophy?	The specific date when the optic nerve head atrophy was first observed or formally diagnosed in the patient.	Date (DD/MM/YYYY), Unknown
Last Visit	Outcome	date_phthisis	What was the date of the initial appearance or diagnosis of the phthisis?	The specific date when the phthisis was first observed or formally diagnosed in the patient.	Date (DD/MM/YYYY), Unknown
Last Visit	Outcome	date_post_synechiae	What was the date of the initial appearance or diagnosis of the posterior synechiae?	The specific date when the posterior synechiae was first observed or formally diagnosed in the patient.	Date (DD/MM/YYYY), Unknown
Last Visit	Outcome	date_retinal_break	What was the date of the initial appearance or diagnosis of the retinal break?	The specific date when the retinal break was first observed or formally diagnosed in the patient.	Date (DD/MM/YYYY), Unknown
Last Visit	Outcome	date_retinal_detach	What was the date of the initial appearance or diagnosis of the retinal detachment?	The specific date when the retinal detachment was first observed or formally diagnosed in the patient.	Date (DD/MM/YYYY), Unknown
Last Visit	Outcome	date_subretinal_fib	What was the date of the initial appearance or diagnosis of the subretinal fibrosis?	The specific date when the subretinal fibrosis was first observed or formally diagnosed in the patient.	Date (DD/MM/YYYY), Unknown
Last Visit	Outcome	date_subretinal_fluid	What was the date of the initial appearance or diagnosis of the subretinal fluid?	The specific date when the subretinal fluid was first observed or formally diagnosed in the patient.	Date (DD/MM/YYYY), Unknown
Last Visit	Outcome	date_glaucoma	What was the date of the initial appearance or diagnosis of the uveitic glaucoma?	The specific date when the uveitic glaucoma was first observed or formally diagnosed in the patient.	Date (DD/MM/YYYY), Unknown
Last Visit	Outcome	date_venular_occl	What was the date of the initial appearance or diagnosis of the vein occlusion?	The specific date when the retinal vein occlusion was first observed or formally diagnosed in the patient.	Date (DD/MM/YYYY), Unknown
Last Visit	Outcome	date_vitreous_hem	What was the date of the initial appearance or diagnosis of the vitreous hemorrhage?	The specific date when the vitreous hemorrhage was first observed or formally diagnosed in the patient.	Date (DD/MM/YYYY), Unknown
Last Visit	Outcome	date_last_fu	What was the date of the last follow-up visit recorded?	Date of last follow-up visit	Date (DD/MM/YYYY), Unknown
Baseline	Clinical Presentation	date_baseline_visit	What was the date of the patient’s baseline visit?	The date on which the patient’s baseline visit occurred, marking the starting point of formal assessments and observations in their treatment or study timeline.	Date (DD/MM/YYYY).
Baseline	Clinical Presentation	date_symptom_onset	What was the date when ocular symptoms first began?	Date when ocular symptoms first appeared.	Date (DD/MM/YYYY).
Baseline	Clinical Findings	degree_vitritis	What was the degree of vitreous cells developed at baseline?	Degree or severity of vitritis, using the following Criteria	1= 0 (< 1 cell) 2= 0.5+ (1-5 cells) 3= 1+ (6-15 cells) 4= 2+ (16-25 cells) 5= 3+ (26-50 cells) 6= 4+ (>50 cells) 99= Unknown
Baseline	Clinical Findings	degree_vitreoushaze	What was the degree of vitreous haze at baseline?	Degree or severity of inflammation of the vitreous, using the Vitreous Haze severity (NEI grading)	1= 0 (Nil) 2= 1 (Post pole clearly visible) 3= 2 (Post pole details slightly hazy) 4= 3 (Post pole details very hazy) 5= 4 (Post pole details barely visible) 6= 5 (Fundus details not visible) 99= Unknown
Last Visit	Clinical Findings	highest_iop	What was the highest intraocular pressure recorded over the course of the disease?	Highest intraocular pressure recorded over the course of the disease	Integer (mmHg)
Last Visit	Outcome	interval_recurrences	What was the interval between the first episode and the first subsequent recurrence?	The time period between the first episode and the first subsequent recurrence.	Integer (in weeks)
Baseline	Clinical Findings	iop	What was the intraocular pressure at baseline?	Intraocular pressure at baseline	Integer (mmHg)
Baseline	Lesion Characteristics	number_lesion_baseline	What was the maximum number of lesions (including scars or active lesions, from both eyes) observed at baseline?	Maximum number of lesions (scars or active lesions, from both eyes) at baseline	Integer (If none, write down "0")
Last Visit	Clinical Findings	number_lesion_final	What was the maximum number of lesions (including scars or active lesions, from both eyes) observed at the last follow-up?	Maximum number of lesions (scars or active lesions, from both eyes) at last follow-up.	Integer
Last Visit	Outcome	final_va	What was the patient’s final visual acuity?	Best corrected visual acuity (BCVA) after treatment.	Snellen score.
Baseline	Clinical Findings	va_presentation	What was the patient's visual acuity at the time of presentation?	Best corrected visual acuity (BCVA) at presentation. BCVA defined as the best possible vision that an eye can achieve with the use of glasses or contact lenses	Snellen score.
Last Visit	Treatment and Interventions	antibiotic_stop_reason	What was the primary criterion for discontinuing systemic antibiotic therapy?	Indicates the main criterion used to decide when to stop systemic antibiotic therapy for the patient. Options include stopping therapy once the lesion is inactive, after the lesion shows a response to treatment, or based on a fixed time interval.	1 = Until the lesion is inactive (Systemic therapy was stopped when the lesion became inactive) 2 = Until the lesion shows a response to treatment (Systemic therapy was stopped once the lesion demonstrated a positive response to treatment, though it may not be fully inactive) 3 = Fixed time interval (Systemic therapy was discontinued after a pre-set duration, regardless of lesion activity status)…
Baseline when active	Treatment and Interventions	antibiotic_source	What was the primary source or approach used to prescribe drug treatment for the patient?	Indicates the approach or source of expertise relied upon in prescribing medication for the patient, such as whether the prescription was made independently, in consultation with an infectious disease specialist, or referred entirely for specialist treatment.	1 = Prescribed based on general ophthalmologist expertise 2 = Prescribed based on uveitis specialist expertise 3 = Prescribed as advised by an infectious disease physician 4 = Patient referred to an infectious disease physician for treatment 5 = Other approaches 99 = Unknown
Baseline	Demographic and Background Information	referral	What was the route of referral for the patient, and by whom was the referral made?	Indicates the pathway through which the patient sought or was referred for specialist consultation. This includes whether the referral came from an ophthalmologist or non-ophthalmologist with a preliminary diagnosis, or if the patient sought consultation independently	1 = Referred by an ophthalmologist with a diagnosis of non-specific uveitis 2 = Referred by an ophthalmologist with a diagnosis of ocular toxoplasmosis 3 = Referred by a non-ophthalmologist with a diagnosis of ocular toxoplasmosis 4 = Referred by a non-ophthalmologist with a non-specific diagnosis 5 = Self-referred without any prior diagnosis or referral 99 = Unknown
Baseline when active	Treatment and Interventions	treatment_route	What was the treatment route administered to the patient?	The method by which treatment is administered to the patient (e.g., oral, intravenous, intravitreal), affecting the delivery and effectiveness of the medication.	1= Systemic, 2= Intravitreal, 3= Both, systemic and intravitreal, 99= Unknown
Last Visit	Clinical Findings	worst_accells	What was the worst degree of ac cells develop over the course of the disease?	Worst degree or severity of ac cells, using the SUN Criteria	1= 0 (< 1 cell) 2= 0.5+ (1-5 cells) 3= 1+ (6-15 cells) 4= 2+ (16-25 cells) 5= 3+ (26-50 cells) 6= 4+ (>50 cells) 99= Unknown
Last Visit	Clinical Findings	worst_vitritis	What was the worst degree of vitreous cells develop over the course of the disease?	Worst degree or severity of vitreous cells, using the SUN Criteria	1= 0 (< 1 cell) 2= 0.5+ (1-5 cells) 3= 1+ (6-15 cells) 4= 2+ (16-25 cells) 5= 3+ (26-50 cells) 6= 4+ (>50 cells) 99= Unknown
Last Visit	Clinical Findings	worst_vitreoushaze	What was the worst degree of vitreous haze develop over the course of the disease?	Worst degree or severity of inflammation of the vitreous, using the Vitreous Haze severity (NEI grading)	1= 0 (Nil) 2= 1 (Post pole clearly visible) 3= 2 (Post pole details slightly hazy) 4= 3 (Post pole details very hazy) 5= 4 (Post pole details barely visible) 6= 5 (Fundus details not visible) 99= Unknown
Last Visit	Outcome	charac_residual_lesion	What were the characteristics of the lesion after treatment?	Characteristics of the lesion after treatment.	1= Atrophic scar 2= Pigment changes 3= Residual inflammation 4= Subretinal fibrosis 5= Other 99= Unknown
Dynamic	Imaging Findings	oct_features	What were the OCT features observed during the active episode?	Key features of the lesion as observed through OCT imaging.	1= Partial Retinal Infiltration, 2= Full Thickness Retinal Infiltration, 3= Subretinal fluid, 4= Intraretinal Fluid, 5= Bacilary Detachment, 6= Paracentral Acute Middle Maculopathy, 7= Retinal thinning, 8= Epiretinal membrane, 9= Vitreous Cells, 10= Pre-retinal deposits, 11= Other. 99= Uknown
Baseline	Clinical Findings	cd4_levels	What were the patient's CD4+ levels?	measurement of levels of CD4+ T Cell Lymphocites closest to the first consultation	Integer (mg/dL)
Any yime	Diagnostics	igg_levels	What were the patient's IgG levels?	The concentration of Immunoglobulin G (IgG) antibodies in the patient’s blood, indicating either past exposure to an infection or a long-term immune response.	Integer (IU/ml)
Any yime	Diagnostics	igm_levels	What were the patient's IgM levels?	The concentration of Immunoglobulin M (IgM) antibodies in the patient’s blood, indicating an initial or recent immune response, often to infection.	Integer (IU/ml)
Any yime	Diagnostics	pcr_aqueous	What were the PCR test results from aqueous samples?	Results of PCR testing for Toxoplasma gondii DNA in ocular fluids (aqueous humour).	0= Not done, 1= Positive, 2= Negative, 3= Other 99= Unknown
Any yime	Diagnostics	pcr_vitreous	What were the PCR test results from vitreous samples?	Results of PCR testing for Toxoplasma gondii DNA in ocular fluids (vitreous).	0= Not done, 1= Positive, 2= Negative, 3= Other 99= Unknown
Baseline	Clinical Findings	primary_symp__presentation	What were the primary symptoms at the time of presentation?	Patient-reported primary symptom(s) at presentation.	0= Asymptomatic 1= Visual impairment 2= Floaters 3= Eye pain 4= Redness 5= Photophobia 6= Scotoma 7= Other 99= Unknown
Any yime	Diagnostics	igg_results	What were the results of the IgG serologic toxoplasmosis testing?	Results of serological tests for IgG toxoplasmosis antibodies.	0= Not done, 1= Positive, 2= Negative, 3= Other 99= Unknown
Any yime	Diagnostics	igm_results	What were the results of the IgM serologic toxoplasmosis testing?	Results of serological tests for IgM toxoplasmosis antibodies.	0= Not done, 1= Positive, 2= Negative, 3= Other 99= Unknown
Baseline	Lesion Characteristics	primary_lesion_location	Where was the active lesion located?	The anatomical location of the active lesion within the eye based on Recommendations from the International Widefield Imaging Study Group	1= Fovea, 2= Posterior pole (retina within the arcades and just slightly beyond them ~50 degrees field of view), 3= Mid-periphery (region of the retina up to the posterior edge of the vortex vein ampulla ~60 to 120 degrees field of view), 4= Far Periphery (region of the retina anterior to the vortex vein ampulla ~110 to 220 degrees field of view), 5= Juxtapapillary nasal, 6= Juxtapapillary tempor…
Baseline	Clinical Findings	laterality	Which eye(s) is/are affected (right, left, or both)?	Laterality of the infection.	1= Unilateral (Right eye), 2= Unilateral (Left eye), 3= Bilateral

## Sheet: Description
This file contains carefully defining standardized questions and response sets to ensure consistent data collection across different observational studies. These CDEs will focus on different aspects of ocular toxoplasmosis, such as patient demographics, clinical presentation, imaging results, laboratory data, treatment, and outcomes.
