# Supplementary material for: Common data elements for observational studies in ocular toxoplasmosis: a Delphi consensus
Source: J Ophthalmic Inflamm Infect. 2025 Sep 24;15:68. doi: 10.1186/s12348-025-00525-2 (PMC12460859; doi:10.1186/s12348-025-00525-2)
Supplement: Supplementary file 2 — Supplementary Material 2. [file 12348_2025_525_MOESM2_ESM.xlsx]

## Sheet: Sheet1
Category	Timepoint	Variable	Collect	Do not collect		As is	Modifications	Not sure / No opinion		Very important	Important	Moderately Important	Not important
Demographic and Background Information	Baseline	In which country did the patient seek consultation?	28 [93.3%]	2 [6.7%]		27 [96.4%]	1 [3.6%]	0 [0.0%]		12 [40.0%]	11 [36.7%]	5 [16.7%]	2 [6.7%]
Demographic and Background Information	Baseline	What is the patient’s city of origin?	28 [93.3%]	2 [6.7%]		27 [96.4%]	1 [3.6%]	0 [0.0%]		12 [40.0%]	6 [20.0%]	10 [33.3%]	2 [6.7%]
Demographic and Background Information	Baseline	What is the patient’s country of origin?	29 [96.7%]	1 [3.3%]		26 [89.7%]	3 [10.3%]	0 [0.0%]		24 [80.0%]	4 [13.3%]	1 [3.3%]	1 [3.3%]
Demographic and Background Information	Baseline	What was the clinical setting and level of care (e.g., primary, secondary, or tertiary) in which the patient received treatment?	26 [86.7%]	3 [10.0%]		24 [92.3%]	2 [7.7%]	1 [3.3%]		12 [40.0%]	5 [16.7%]	9 [30.0%]	3 [10.0%]
Demographic and Background Information	Baseline	What was the route of referral for the patient, and by whom was the referral made?	22 [73.3%]	8 [26.7%]		22 [100.0%]	0 [0.0%]	0 [0.0%]		8 [26.7%]	6 [20.0%]	8 [26.7%]	8 [26.7%]
Clinical Findings	Baseline	If the infection is congenital, is there evidence of a macular coloboma?	29 [96.7%]	0 [0.0%]		27 [93.1%]	2 [6.9%]	1 [3.3%]		21 [70.0%]	5 [16.7%]	3 [10.0%]	0 [0.0%]
Clinical Findings	Baseline	Was there any vascular changes at baseline?	30 [100.0%]	0 [0.0%]		26 [86.7%]	4 [13.3%]	0 [0.0%]		23 [76.7%]	5 [16.7%]	2 [6.7%]	0 [0.0%]
Clinical Findings	Baseline	Was there evidence of scleritis at baseline?	27 [90.0%]	3 [10.0%]		27 [100.0%]	0 [0.0%]	0 [0.0%]		14 [46.7%]	5 [16.7%]	8 [26.7%]	3 [10.0%]
Clinical Findings	Baseline	Was there segmental atrophy of the iris at baseline?	23 [76.7%]	5 [16.7%]		23 [100.0%]	0 [0.0%]	2 [6.7%]		10 [33.3%]	8 [26.7%]	5 [16.7%]	5 [16.7%]
Clinical Findings	Baseline	Were iridic granulomas present at baseline?	26 [86.7%]	3 [10.0%]		25 [96.2%]	1 [3.8%]	1 [3.3%]		16 [53.3%]	8 [26.7%]	2 [6.7%]	3 [10.0%]
Clinical Findings	Baseline	Were keratic precipitates observed at baseline?	30 [100.0%]	0 [0.0%]		27 [90.0%]	3 [10.0%]	0 [0.0%]		19 [63.3%]	8 [26.7%]	3 [10.0%]	0 [0.0%]
Clinical Findings	Baseline	Were there any systemic symptoms present at baseline?	29 [96.7%]	1 [3.3%]		25 [86.2%]	4 [13.8%]	0 [0.0%]		20 [66.7%]	3 [10.0%]	6 [20.0%]	1 [3.3%]
Clinical Findings	Baseline	What was the degree of anterior chamber inflammation at baseline?	29 [96.7%]	1 [3.3%]		27 [93.1%]	2 [6.9%]	0 [0.0%]		24 [80.0%]	4 [13.3%]	1 [3.3%]	1 [3.3%]
Clinical Findings	Baseline	What was the degree of vitreous cells developed at baseline?	29 [96.7%]	0 [0.0%]		22 [75.9%]	7 [24.1%]	1 [3.3%]		23 [76.7%]	3 [10.0%]	3 [10.0%]	0 [0.0%]
Clinical Findings	Baseline	What was the degree of vitreous haze at baseline?	29 [96.7%]	1 [3.3%]		26 [89.7%]	3 [10.3%]	0 [0.0%]		27 [90.0%]	2 [6.7%]	0 [0.0%]	1 [3.3%]
Clinical Findings	Baseline	What was the intraocular pressure at baseline?	30 [100.0%]	0 [0.0%]		29 [96.7%]	1 [3.3%]	0 [0.0%]		25 [83.3%]	3 [10.0%]	2 [6.7%]	0 [0.0%]
Clinical Findings	Baseline	What was the patient’s final visual acuity?	30 [100.0%]	0 [0.0%]		28 [93.3%]	2 [6.7%]	0 [0.0%]		29 [96.7%]	1 [3.3%]	0 [0.0%]	0 [0.0%]
Clinical Findings	Baseline	What were the PCR test results from vitreous samples?	29 [96.7%]	1 [3.3%]		27 [93.1%]	2 [6.9%]	0 [0.0%]		21 [70.0%]	7 [23.3%]	1 [3.3%]	1 [3.3%]
Clinical Findings	Baseline	What were the primary symptoms at the time of presentation?	30 [100.0%]	0 [0.0%]		28 [93.3%]	2 [6.7%]	0 [0.0%]		22 [73.3%]	5 [16.7%]	3 [10.0%]	0 [0.0%]
Clinical Findings	Baseline	Which eye(s) is/are affected (right, left, or both)?	30 [100.0%]	0 [0.0%]		28 [93.3%]	2 [6.7%]	0 [0.0%]		25 [83.3%]	4 [13.3%]	1 [3.3%]	0 [0.0%]
Clinical Findings	Last Visit	Was the eye with the highest recorded anterior chamber cells on topical corticosteroid treatment at the visit with highest recorded cells?	22 [73.3%]	7 [23.3%]		20 [90.9%]	2 [9.1%]	1 [3.3%]		16 [53.3%]	5 [16.7%]	1 [3.3%]	7 [23.3%]
Clinical Findings	Last Visit	Was the patient being treated with oral corticosteroid on the visit with the highest recorded vitreous haze, either eye?	26 [86.7%]	4 [13.3%]		25 [96.2%]	1 [3.8%]	0 [0.0%]		19 [63.3%]	6 [20.0%]	1 [3.3%]	4 [13.3%]
Clinical Findings	Last Visit	Was the patient being treated with oral corticosteroid on the visit with the highest recorded vitreous humor cells, either eye?	25 [83.3%]	5 [16.7%]		23 [92.0%]	2 [8.0%]	0 [0.0%]		17 [56.7%]	6 [20.0%]	2 [6.7%]	5 [16.7%]
Clinical Findings	Last Visit	What was the highest intraocular pressure recorded over the course of the disease?	28 [93.3%]	1 [3.3%]		25 [89.3%]	3 [10.7%]	1 [3.3%]		18 [60.0%]	7 [23.3%]	3 [10.0%]	1 [3.3%]
Clinical Findings	Last Visit	What was the maximum number of lesions (including scars or active lesions, from both eyes) observed at the last follow-up?	28 [93.3%]	2 [6.7%]		27 [96.4%]	1 [3.6%]	0 [0.0%]		19 [63.3%]	7 [23.3%]	2 [6.7%]	2 [6.7%]
Clinical Findings	Last Visit	What was the worst degree of ac cells develop over the course of the disease?	29 [96.7%]	1 [3.3%]		28 [96.6%]	1 [3.4%]	0 [0.0%]		24 [80.0%]	2 [6.7%]	3 [10.0%]	1 [3.3%]
Clinical Findings	Last Visit	What was the worst degree of vitreous cells develop over the course of the disease?	28 [93.3%]	2 [6.7%]		25 [89.3%]	3 [10.7%]	0 [0.0%]		22 [73.3%]	2 [6.7%]	4 [13.3%]	2 [6.7%]
Clinical Findings	Last Visit	What was the worst degree of vitreous haze develop over the course of the disease?	29 [96.7%]	1 [3.3%]		28 [96.6%]	1 [3.4%]	0 [0.0%]		26 [86.7%]	2 [6.7%]	1 [3.3%]	1 [3.3%]
Clinical Presentation	Baseline	How was the infection acquired?	30 [100.0%]	0 [0.0%]		26 [86.7%]	4 [13.3%]	0 [0.0%]		26 [86.7%]	4 [13.3%]	0 [0.0%]	0 [0.0%]
Clinical Presentation	Baseline	What type of infection does the patient have?	29 [96.7%]	0 [0.0%]		27 [93.1%]	2 [6.9%]	1 [3.3%]		27 [90.0%]	2 [6.7%]	0 [0.0%]	0 [0.0%]
Clinical Presentation	Baseline	What was the date of the patient’s baseline visit?	29 [96.7%]	1 [3.3%]		26 [89.7%]	3 [10.3%]	0 [0.0%]		22 [73.3%]	5 [16.7%]	2 [6.7%]	1 [3.3%]
Clinical Presentation	Baseline	What was the date when ocular symptoms first began?	29 [96.7%]	1 [3.3%]		27 [93.1%]	2 [6.9%]	0 [0.0%]		21 [70.0%]	4 [13.3%]	4 [13.3%]	1 [3.3%]
Diagnostics	Any time	If a coinfection is present, what is the identified coinfection?	28 [93.3%]	0 [0.0%]		26 [92.9%]	2 [7.1%]	2 [6.7%]		23 [76.7%]	3 [10.0%]	2 [6.7%]	0 [0.0%]
Diagnostics	Any yime	Was a Goldmann-Witmer test conducted, and what were the findings?	24 [80.0%]	5 [16.7%]		22 [91.7%]	2 [8.3%]	1 [3.3%]		14 [46.7%]	5 [16.7%]	5 [16.7%]	5 [16.7%]
Diagnostics	Any yime	Was an avidity test performed, and if so, what were the results?	24 [80.0%]	3 [10.0%]		20 [83.3%]	4 [16.7%]	3 [10.0%]		18 [60.0%]	4 [13.3%]	2 [6.7%]	3 [10.0%]
Diagnostics	Any yime	Was there any evidence of coinfection?	27 [90.0%]	1 [3.3%]		25 [92.6%]	2 [7.4%]	2 [6.7%]		23 [76.7%]	3 [10.0%]	1 [3.3%]	1 [3.3%]
Diagnostics	Any yime	What were the characteristics of the lesion after treatment?	29 [96.7%]	1 [3.3%]		27 [93.1%]	2 [6.9%]	0 [0.0%]		24 [80.0%]	3 [10.0%]	2 [6.7%]	1 [3.3%]
Diagnostics	Any yime	What were the patient's CD4+ levels?	27 [90.0%]	1 [3.3%]		19 [70.4%]	8 [29.6%]	2 [6.7%]		8 [26.7%]	10 [33.3%]	9 [30.0%]	1 [3.3%]
Diagnostics	Any yime	What were the patient's IgG levels?	26 [86.7%]	3 [10.0%]		22 [84.6%]	4 [15.4%]	1 [3.3%]		19 [63.3%]	5 [16.7%]	2 [6.7%]	3 [10.0%]
Diagnostics	Any yime	What were the patient's IgM levels?	26 [86.7%]	4 [13.3%]		22 [84.6%]	4 [15.4%]	0 [0.0%]		19 [63.3%]	4 [13.3%]	3 [10.0%]	4 [13.3%]
Diagnostics	Any yime	What were the results of the IgG serologic toxoplasmosis testing?	30 [100.0%]	0 [0.0%]		27 [90.0%]	3 [10.0%]	0 [0.0%]		24 [80.0%]	4 [13.3%]	2 [6.7%]	0 [0.0%]
Diagnostics	Any yime	What were the results of the IgM serologic toxoplasmosis testing?	30 [100.0%]	0 [0.0%]		30 [100.0%]	0 [0.0%]	0 [0.0%]		26 [86.7%]	3 [10.0%]	1 [3.3%]	0 [0.0%]
Imaging Findings	Dynamic	What findings were observed on FA in the lesion during the active episode?	27 [90.0%]	3 [10.0%]		25 [92.6%]	2 [7.4%]	0 [0.0%]		19 [63.3%]	6 [20.0%]	2 [6.7%]	3 [10.0%]
Imaging Findings	Dynamic	What findings were observed on ICGA during the active episode?	24 [80.0%]	5 [16.7%]		21 [87.5%]	3 [12.5%]	1 [3.3%]		12 [40.0%]	4 [13.3%]	8 [26.7%]	5 [16.7%]
Imaging Findings	Dynamic	What were the PCR test results from aqueous samples?	29 [96.7%]	1 [3.3%]		25 [86.2%]	4 [13.8%]	0 [0.0%]		21 [70.0%]	7 [23.3%]	1 [3.3%]	1 [3.3%]
Imaging Findings	Last Visit	Were any new retinochoroidal lesions documented during the follow-up period?	30 [100.0%]	0 [0.0%]		25 [83.3%]	5 [16.7%]	0 [0.0%]		29 [96.7%]	1 [3.3%]	0 [0.0%]	0 [0.0%]
Lesion Characteristics	Baseline	Are the borders of the active lesion well-defined or irregular?	28 [93.3%]	1 [3.3%]		25 [89.3%]	3 [10.7%]	1 [3.3%]		24 [80.0%]	1 [3.3%]	3 [10.0%]	1 [3.3%]
Lesion Characteristics	Baseline	Was Punctate outer retinal toxoplasmosis present at baseline?	27 [90.0%]	2 [6.7%]		26 [96.3%]	1 [3.7%]	1 [3.3%]		19 [63.3%]	5 [16.7%]	3 [10.0%]	2 [6.7%]
Lesion Characteristics	Baseline	Was there any active retinochoroidal lesion present at the baseline visit?	30 [100.0%]	0 [0.0%]		25 [83.3%]	5 [16.7%]	0 [0.0%]		27 [90.0%]	3 [10.0%]	0 [0.0%]	0 [0.0%]
Lesion Characteristics	Baseline	What are the characteristics of the inactive lesion?	30 [100.0%]	0 [0.0%]		26 [86.7%]	4 [13.3%]	0 [0.0%]		22 [73.3%]	5 [16.7%]	3 [10.0%]	0 [0.0%]
Lesion Characteristics	Baseline	What is the shape of the active lesion?	24 [80.0%]	5 [16.7%]		23 [95.8%]	1 [4.2%]	1 [3.3%]		15 [50.0%]	6 [20.0%]	3 [10.0%]	5 [16.7%]
Lesion Characteristics	Baseline	What is the size of the active lesion?	30 [100.0%]	0 [0.0%]		27 [90.0%]	3 [10.0%]	0 [0.0%]		27 [90.0%]	2 [6.7%]	1 [3.3%]	0 [0.0%]
Lesion Characteristics	Baseline	What is the type of the active lesion?	30 [100.0%]	0 [0.0%]		26 [86.7%]	4 [13.3%]	0 [0.0%]		29 [96.7%]	0 [0.0%]	1 [3.3%]	0 [0.0%]
Lesion Characteristics	Baseline	What was the maximum number of lesions (including scars or active lesions, from both eyes) observed at baseline?	28 [93.3%]	1 [3.3%]		26 [92.9%]	2 [7.1%]	1 [3.3%]		26 [86.7%]	2 [6.7%]	0 [0.0%]	1 [3.3%]
Lesion Characteristics	Baseline	Where was the active lesion located?	30 [100.0%]	0 [0.0%]		27 [90.0%]	3 [10.0%]	0 [0.0%]		28 [93.3%]	1 [3.3%]	1 [3.3%]	0 [0.0%]
Lesion Characteristics	Baseline when active	Did the patient present with features consistent with Acute Retinal Necrosis (ARN)?	26 [86.7%]	2 [6.7%]		25 [96.2%]	1 [3.8%]	2 [6.7%]		18 [60.0%]	3 [10.0%]	5 [16.7%]	2 [6.7%]
Medical and Ocular History	Baseline	Does the patient have a family history of toxoplasmosis?	27 [90.0%]	3 [10.0%]		23 [85.2%]	4 [14.8%]	0 [0.0%]		13 [43.3%]	3 [10.0%]	11 [36.7%]	3 [10.0%]
Medical and Ocular History	Baseline	Has the patient ever had a history of systemic toxoplasmosis?	30 [100.0%]	0 [0.0%]		24 [80.0%]	6 [20.0%]	0 [0.0%]		22 [73.3%]	6 [20.0%]	2 [6.7%]	0 [0.0%]
Medical and Ocular History	Baseline	If previous treatment was given, what antibiotic regimen administrated in previous episodes?	30 [100.0%]	0 [0.0%]		24 [80.0%]	6 [20.0%]	0 [0.0%]		24 [80.0%]	4 [13.3%]	2 [6.7%]	0 [0.0%]
Medical and Ocular History	Baseline	If recurrent, was any previous episode treated with antibiotics?	30 [100.0%]	0 [0.0%]		25 [83.3%]	5 [16.7%]	0 [0.0%]		23 [76.7%]	4 [13.3%]	3 [10.0%]	0 [0.0%]
Medical and Ocular History	Baseline	What is the patient’s immune status?	30 [100.0%]	0 [0.0%]		27 [90.0%]	3 [10.0%]	0 [0.0%]		27 [90.0%]	3 [10.0%]	0 [0.0%]	0 [0.0%]
Outcome	Dynamic	How did the patient respond to treatment?	30 [100.0%]	0 [0.0%]		27 [90.0%]	3 [10.0%]	0 [0.0%]		29 [96.7%]	1 [3.3%]	0 [0.0%]	0 [0.0%]
Outcome	Last Visit	At any time after first episode, did a new primary lesion develop in the same eye or the opposite eye, or were all recurrences at the borders of scars?	29 [96.7%]	1 [3.3%]		28 [96.6%]	1 [3.4%]	0 [0.0%]		27 [90.0%]	2 [6.7%]	0 [0.0%]	1 [3.3%]
Outcome	Last Visit	Did an epiretinal membrane (ERM) develop over the course of the disease?	30 [100.0%]	0 [0.0%]		29 [96.7%]	1 [3.3%]	0 [0.0%]		26 [86.7%]	3 [10.0%]	1 [3.3%]	0 [0.0%]
Outcome	Last Visit	Did any complications arise during or after treatment?	30 [100.0%]	0 [0.0%]		29 [96.7%]	1 [3.3%]	0 [0.0%]		29 [96.7%]	1 [3.3%]	0 [0.0%]	0 [0.0%]
Outcome	Last Visit	Did cataract develop over the course of the disease?	30 [100.0%]	0 [0.0%]		29 [96.7%]	1 [3.3%]	0 [0.0%]		24 [80.0%]	5 [16.7%]	1 [3.3%]	0 [0.0%]
Outcome	Last Visit	Did choroidal neovascularization (CNV) develop over the course of the disease?	30 [100.0%]	0 [0.0%]		29 [96.7%]	1 [3.3%]	0 [0.0%]		27 [90.0%]	1 [3.3%]	2 [6.7%]	0 [0.0%]
Outcome	Last Visit	Did cystoid macular edema develop over the course of the disease?	30 [100.0%]	0 [0.0%]		29 [96.7%]	1 [3.3%]	0 [0.0%]		28 [93.3%]	1 [3.3%]	1 [3.3%]	0 [0.0%]
Outcome	Last Visit	Did glaucoma develop over the course of the disease?	30 [100.0%]	0 [0.0%]		26 [86.7%]	4 [13.3%]	0 [0.0%]		26 [86.7%]	3 [10.0%]	1 [3.3%]	0 [0.0%]
Outcome	Last Visit	Did macular hole develop over the course of the disease?	30 [100.0%]	0 [0.0%]		30 [100.0%]	0 [0.0%]	0 [0.0%]		24 [80.0%]	2 [6.7%]	4 [13.3%]	0 [0.0%]
Outcome	Last Visit	Did optic nerve atrophy develop over the course of the disease?	30 [100.0%]	0 [0.0%]		29 [96.7%]	1 [3.3%]	0 [0.0%]		25 [83.3%]	4 [13.3%]	1 [3.3%]	0 [0.0%]
Outcome	Last Visit	Did persistent vitreous activity/opacities develop over the course of the disease?	30 [100.0%]	0 [0.0%]		29 [96.7%]	1 [3.3%]	0 [0.0%]		22 [73.3%]	6 [20.0%]	2 [6.7%]	0 [0.0%]
Outcome	Last Visit	Did phthisis develop over the course of the disease?	30 [100.0%]	0 [0.0%]		29 [96.7%]	1 [3.3%]	0 [0.0%]		25 [83.3%]	1 [3.3%]	4 [13.3%]	0 [0.0%]
Outcome	Last Visit	Did posterior synechiae develop over the course of the disease?	29 [96.7%]	1 [3.3%]		28 [96.6%]	1 [3.4%]	0 [0.0%]		22 [73.3%]	3 [10.0%]	4 [13.3%]	1 [3.3%]
Outcome	Last Visit	Did retinal arterial occlusion develop over the course of the disease?	30 [100.0%]	0 [0.0%]		30 [100.0%]	0 [0.0%]	0 [0.0%]		24 [80.0%]	4 [13.3%]	2 [6.7%]	0 [0.0%]
Outcome	Last Visit	Did retinal breaks develop over the course of the disease?	30 [100.0%]	0 [0.0%]		29 [96.7%]	1 [3.3%]	0 [0.0%]		24 [80.0%]	3 [10.0%]	3 [10.0%]	0 [0.0%]
Outcome	Last Visit	Did retinal detachment occur at any point during the disease progression?	30 [100.0%]	0 [0.0%]		29 [96.7%]	1 [3.3%]	0 [0.0%]		24 [80.0%]	4 [13.3%]	2 [6.7%]	0 [0.0%]
Outcome	Last Visit	Did retinal ischemia develop over the course of the disease?	30 [100.0%]	0 [0.0%]		26 [86.7%]	4 [13.3%]	0 [0.0%]		23 [76.7%]	5 [16.7%]	2 [6.7%]	0 [0.0%]
Outcome	Last Visit	Did retinal vein occlusion develop over the course of the disease?	30 [100.0%]	0 [0.0%]		28 [93.3%]	2 [6.7%]	0 [0.0%]		24 [80.0%]	2 [6.7%]	4 [13.3%]	0 [0.0%]
Outcome	Last Visit	Did the patient experience any side effects from the intravitreal injection for ocular toxoplasmosis, and if so, what were the primary side effects observed?	30 [100.0%]	0 [0.0%]		28 [93.3%]	2 [6.7%]	0 [0.0%]		29 [96.7%]	1 [3.3%]	0 [0.0%]	0 [0.0%]
Outcome	Last Visit	Did the patient experience any side effects from the treatment for ocular toxoplasmosis, and if so, what were the primary side effects observed?	30 [100.0%]	0 [0.0%]		29 [96.7%]	1 [3.3%]	0 [0.0%]		28 [93.3%]	1 [3.3%]	1 [3.3%]	0 [0.0%]
Outcome	Last Visit	Did vitreous hemorrhage develop over the course of the disease?	30 [100.0%]	0 [0.0%]		29 [96.7%]	1 [3.3%]	0 [0.0%]		23 [76.7%]	5 [16.7%]	2 [6.7%]	0 [0.0%]
Outcome	Last Visit	Has the lesion or condition progressed to involve the posterior pole?	30 [100.0%]	0 [0.0%]		29 [96.7%]	1 [3.3%]	0 [0.0%]		25 [83.3%]	4 [13.3%]	1 [3.3%]	0 [0.0%]
Outcome	Last Visit	Has there been a recurrence of ocular toxoplasmosis during the follow-up?	29 [96.7%]	1 [3.3%]		28 [96.6%]	1 [3.4%]	0 [0.0%]		29 [96.7%]	0 [0.0%]	0 [0.0%]	1 [3.3%]
Outcome	Last Visit	How many times has the infection recurred?	30 [100.0%]	0 [0.0%]		27 [90.0%]	3 [10.0%]	0 [0.0%]		26 [86.7%]	4 [13.3%]	0 [0.0%]	0 [0.0%]
Outcome	Last Visit	Is any scar excavated to sclera (white center)?	26 [86.7%]	3 [10.0%]		26 [100.0%]	0 [0.0%]	1 [3.3%]		18 [60.0%]	4 [13.3%]	4 [13.3%]	3 [10.0%]
Outcome	Last Visit	Is there any presence of fibrous tissue beneath the retina?	30 [100.0%]	0 [0.0%]		29 [96.7%]	1 [3.3%]	0 [0.0%]		22 [73.3%]	2 [6.7%]	6 [20.0%]	0 [0.0%]
Outcome	Last Visit	On what date did the patient first experience side effects from the systemic treatment for ocular toxoplasmosis?	29 [96.7%]	1 [3.3%]		29 [100.0%]	0 [0.0%]	0 [0.0%]		25 [83.3%]	2 [6.7%]	2 [6.7%]	1 [3.3%]
Outcome	Last Visit	On what date did the patient first experience side effects from the intraocular injection?	29 [96.7%]	1 [3.3%]		28 [96.6%]	1 [3.4%]	0 [0.0%]		25 [83.3%]	2 [6.7%]	2 [6.7%]	1 [3.3%]
Outcome	Last Visit	On what date was retinal scarring or evidence of healing first observed following the treatment of the active toxoplasmic lesion?	29 [96.7%]	1 [3.3%]		28 [96.6%]	1 [3.4%]	0 [0.0%]		25 [83.3%]	1 [3.3%]	3 [10.0%]	1 [3.3%]
Outcome	Last Visit	On what date was the progression to posterior pole involvement first diagnosed?	30 [100.0%]	0 [0.0%]		29 [96.7%]	1 [3.3%]	0 [0.0%]		27 [90.0%]	2 [6.7%]	1 [3.3%]	0 [0.0%]
Outcome	Last Visit	Recurrences: How many recurrences during the 2 years after first observed episode?	29 [96.7%]	1 [3.3%]		27 [93.1%]	2 [6.9%]	0 [0.0%]		26 [86.7%]	3 [10.0%]	0 [0.0%]	1 [3.3%]
Outcome	Last Visit	Recurrences: How many recurrences during the 5 years after first observed episode?	29 [96.7%]	1 [3.3%]		27 [93.1%]	2 [6.9%]	0 [0.0%]		25 [83.3%]	4 [13.3%]	0 [0.0%]	1 [3.3%]
Outcome	Last Visit	Was there any subretinal fluid observed over the course of the disease?	30 [100.0%]	0 [0.0%]		30 [100.0%]	0 [0.0%]	0 [0.0%]		26 [86.7%]	0 [0.0%]	4 [13.3%]	0 [0.0%]
Outcome	Last Visit	Was there resolution of the active lesion after treatment?	28 [93.3%]	2 [6.7%]		25 [89.3%]	3 [10.7%]	0 [0.0%]		25 [83.3%]	3 [10.0%]	0 [0.0%]	2 [6.7%]
Outcome	Last Visit	What is the size of the largest lesion observed in either eye?	30 [100.0%]	0 [0.0%]		28 [93.3%]	2 [6.7%]	0 [0.0%]		25 [83.3%]	2 [6.7%]	3 [10.0%]	0 [0.0%]
Outcome	Last Visit	What was the date of the initial appearance or diagnosis of the arterial occlusion?	29 [96.7%]	1 [3.3%]		27 [93.1%]	2 [6.9%]	0 [0.0%]		23 [76.7%]	3 [10.0%]	3 [10.0%]	1 [3.3%]
Outcome	Last Visit	What was the date of the initial appearance or diagnosis of the cataract?	27 [90.0%]	3 [10.0%]		26 [96.3%]	1 [3.7%]	0 [0.0%]		20 [66.7%]	6 [20.0%]	1 [3.3%]	3 [10.0%]
Outcome	Last Visit	What was the date of the initial appearance or diagnosis of the choroidal neovascularization?	28 [93.3%]	2 [6.7%]		26 [92.9%]	2 [7.1%]	0 [0.0%]		25 [83.3%]	2 [6.7%]	1 [3.3%]	2 [6.7%]
Outcome	Last Visit	What was the date of the initial appearance or diagnosis of the cystoid macular edema?	28 [93.3%]	2 [6.7%]		26 [92.9%]	2 [7.1%]	0 [0.0%]		26 [86.7%]	1 [3.3%]	1 [3.3%]	2 [6.7%]
Outcome	Last Visit	What was the date of the initial appearance or diagnosis of the epiretinal membrane?	28 [93.3%]	2 [6.7%]		28 [100.0%]	0 [0.0%]	0 [0.0%]		25 [83.3%]	2 [6.7%]	1 [3.3%]	2 [6.7%]
Outcome	Last Visit	What was the date of the initial appearance or diagnosis of the ischemic retina?	29 [96.7%]	1 [3.3%]		27 [93.1%]	2 [6.9%]	0 [0.0%]		24 [80.0%]	2 [6.7%]	3 [10.0%]	1 [3.3%]
Outcome	Last Visit	What was the date of the initial appearance or diagnosis of the macular hole?	28 [93.3%]	2 [6.7%]		28 [100.0%]	0 [0.0%]	0 [0.0%]		24 [80.0%]	2 [6.7%]	2 [6.7%]	2 [6.7%]
Outcome	Last Visit	What was the date of the initial appearance or diagnosis of the optic nerve head atrophy?	28 [93.3%]	2 [6.7%]		27 [96.4%]	1 [3.6%]	0 [0.0%]		24 [80.0%]	3 [10.0%]	1 [3.3%]	2 [6.7%]
Outcome	Last Visit	What was the date of the initial appearance or diagnosis of the phthisis?	28 [93.3%]	2 [6.7%]		27 [96.4%]	1 [3.6%]	0 [0.0%]		24 [80.0%]	2 [6.7%]	2 [6.7%]	2 [6.7%]
Outcome	Last Visit	What was the date of the initial appearance or diagnosis of the posterior synechiae?	28 [93.3%]	2 [6.7%]		28 [100.0%]	0 [0.0%]	0 [0.0%]		21 [70.0%]	3 [10.0%]	4 [13.3%]	2 [6.7%]
Outcome	Last Visit	What was the date of the initial appearance or diagnosis of the retinal break?	28 [93.3%]	2 [6.7%]		26 [92.9%]	2 [7.1%]	0 [0.0%]		24 [80.0%]	3 [10.0%]	1 [3.3%]	2 [6.7%]
Outcome	Last Visit	What was the date of the initial appearance or diagnosis of the retinal detachment?	29 [96.7%]	1 [3.3%]		28 [96.6%]	1 [3.4%]	0 [0.0%]		24 [80.0%]	4 [13.3%]	1 [3.3%]	1 [3.3%]
Outcome	Last Visit	What was the date of the initial appearance or diagnosis of the subretinal fibrosis?	28 [93.3%]	2 [6.7%]		28 [100.0%]	0 [0.0%]	0 [0.0%]		22 [73.3%]	2 [6.7%]	4 [13.3%]	2 [6.7%]
Outcome	Last Visit	What was the date of the initial appearance or diagnosis of the subretinal fluid?	28 [93.3%]	2 [6.7%]		27 [96.4%]	1 [3.6%]	0 [0.0%]		24 [80.0%]	1 [3.3%]	3 [10.0%]	2 [6.7%]
Outcome	Last Visit	What was the date of the initial appearance or diagnosis of the uveitic glaucoma?	29 [96.7%]	1 [3.3%]		27 [93.1%]	2 [6.9%]	0 [0.0%]		26 [86.7%]	1 [3.3%]	2 [6.7%]	1 [3.3%]
Outcome	Last Visit	What was the date of the initial appearance or diagnosis of the vein occlusion?	29 [96.7%]	1 [3.3%]		28 [96.6%]	1 [3.4%]	0 [0.0%]		24 [80.0%]	3 [10.0%]	2 [6.7%]	1 [3.3%]
Outcome	Last Visit	What was the date of the initial appearance or diagnosis of the vitreous hemorrhage?	29 [96.7%]	1 [3.3%]		27 [93.1%]	2 [6.9%]	0 [0.0%]		23 [76.7%]	3 [10.0%]	3 [10.0%]	1 [3.3%]
Outcome	Last Visit	What was the date of the last follow-up visit recorded?	30 [100.0%]	0 [0.0%]		30 [100.0%]	0 [0.0%]	0 [0.0%]		27 [90.0%]	2 [6.7%]	1 [3.3%]	0 [0.0%]
Outcome	Last Visit	What was the interval between the first episode and the first subsequent recurrence?	30 [100.0%]	0 [0.0%]		29 [96.7%]	1 [3.3%]	0 [0.0%]		27 [90.0%]	3 [10.0%]	0 [0.0%]	0 [0.0%]
Outcome	Last Visit	What was the patient's visual acuity at the time of presentation?	30 [100.0%]	0 [0.0%]		29 [96.7%]	1 [3.3%]	0 [0.0%]		28 [93.3%]	2 [6.7%]	0 [0.0%]	0 [0.0%]
Outcome	Last Visit	What were the OCT features observed during the active episode?	30 [100.0%]	0 [0.0%]		24 [80.0%]	6 [20.0%]	0 [0.0%]		25 [83.3%]	4 [13.3%]	1 [3.3%]	0 [0.0%]
Outcome	Overall	Were any changes in the treatment plan required, and if so, what was the primary reason?	30 [100.0%]	0 [0.0%]		30 [100.0%]	0 [0.0%]	0 [0.0%]		27 [90.0%]	2 [6.7%]	1 [3.3%]	0 [0.0%]
Treatment and Interventions	Baseline	How long had been the patient under prophylaxis?	29 [96.7%]	1 [3.3%]		26 [89.7%]	3 [10.3%]	0 [0.0%]		28 [93.3%]	1 [3.3%]	0 [0.0%]	1 [3.3%]
Treatment and Interventions	Baseline	Was antibiotic treatment started, if active?	29 [96.7%]	1 [3.3%]		29 [100.0%]	0 [0.0%]	0 [0.0%]		27 [90.0%]	2 [6.7%]	0 [0.0%]	1 [3.3%]
Treatment and Interventions	Baseline	Was the patient under prophylaxys at baseline?	30 [100.0%]	0 [0.0%]		27 [90.0%]	3 [10.0%]	0 [0.0%]		27 [90.0%]	3 [10.0%]	0 [0.0%]	0 [0.0%]
Treatment and Interventions	Baseline	What prophylaxis regimen was being administered at baseline?	30 [100.0%]	0 [0.0%]		23 [76.7%]	7 [23.3%]	0 [0.0%]		28 [93.3%]	2 [6.7%]	0 [0.0%]	0 [0.0%]
Treatment and Interventions	Baseline when active	On what date was antibiotic therapy initiated?	30 [100.0%]	0 [0.0%]		30 [100.0%]	0 [0.0%]	0 [0.0%]		26 [86.7%]	3 [10.0%]	1 [3.3%]	0 [0.0%]
Treatment and Interventions	Baseline when active	On what date was steroid therapy initiated?	30 [100.0%]	0 [0.0%]		27 [90.0%]	3 [10.0%]	0 [0.0%]		27 [90.0%]	1 [3.3%]	2 [6.7%]	0 [0.0%]
Treatment and Interventions	Baseline when active	On what date was steroid therapy stopped?	30 [100.0%]	0 [0.0%]		29 [96.7%]	1 [3.3%]	0 [0.0%]		28 [93.3%]	1 [3.3%]	1 [3.3%]	0 [0.0%]
Treatment and Interventions	Baseline when active	What antibiotic regimen was prescribed for the patient?	30 [100.0%]	0 [0.0%]		25 [83.3%]	5 [16.7%]	0 [0.0%]		30 [100.0%]	0 [0.0%]	0 [0.0%]	0 [0.0%]
Treatment and Interventions	Baseline when active	What was the primary source or approach used to prescribe drug treatment for the patient?	27 [90.0%]	2 [6.7%]		25 [92.6%]	2 [7.4%]	1 [3.3%]		16 [53.3%]	4 [13.3%]	7 [23.3%]	2 [6.7%]
Treatment and Interventions	Baseline when active	What was the treatment route administered to the patient?	30 [100.0%]	0 [0.0%]		28 [93.3%]	2 [6.7%]	0 [0.0%]		29 [96.7%]	1 [3.3%]	0 [0.0%]	0 [0.0%]
Treatment and Interventions	Last Visit	How long was the prophylaxis treatment administered?	30 [100.0%]	0 [0.0%]		30 [100.0%]	0 [0.0%]	0 [0.0%]		29 [96.7%]	1 [3.3%]	0 [0.0%]	0 [0.0%]
Treatment and Interventions	Last Visit	On what date was antibiotic therapy stopped after the first course of treatment?	30 [100.0%]	0 [0.0%]		28 [93.3%]	2 [6.7%]	0 [0.0%]		26 [86.7%]	3 [10.0%]	1 [3.3%]	0 [0.0%]
Treatment and Interventions	Last Visit	Were all episodes treated with antiparasitic drug and corticosteroid?	29 [96.7%]	1 [3.3%]		27 [93.1%]	2 [6.9%]	0 [0.0%]		27 [90.0%]	1 [3.3%]	1 [3.3%]	1 [3.3%]
Treatment and Interventions	Last Visit	What was the primary criterion for discontinuing systemic antibiotic therapy?	30 [100.0%]	0 [0.0%]		30 [100.0%]	0 [0.0%]	0 [0.0%]		26 [86.7%]	3 [10.0%]	1 [3.3%]	0 [0.0%]
Treatment and Interventions	Overall	How many intravitreal injections of clindamycin plus dexamethasone were administered?	30 [100.0%]	0 [0.0%]		28 [93.3%]	2 [6.7%]	0 [0.0%]		27 [90.0%]	2 [6.7%]	1 [3.3%]	0 [0.0%]
Treatment and Interventions	Overall	How many intravitreal injections of clindamycin without dexamethasone were administered?	30 [100.0%]	0 [0.0%]		28 [93.3%]	2 [6.7%]	0 [0.0%]		27 [90.0%]	2 [6.7%]	1 [3.3%]	0 [0.0%]
Treatment and Interventions	Overall	Was prophylaxis given to the patient?	30 [100.0%]	0 [0.0%]		27 [90.0%]	3 [10.0%]	0 [0.0%]		28 [93.3%]	1 [3.3%]	1 [3.3%]	0 [0.0%]
Treatment and Interventions	Overall	Were any surgical interventions performed as part of the treatment?	30 [100.0%]	0 [0.0%]		30 [100.0%]	0 [0.0%]	0 [0.0%]		27 [90.0%]	2 [6.7%]	1 [3.3%]	0 [0.0%]
Treatment and Interventions	Overall	Were steroids started, either systemically or ocularly?	30 [100.0%]	0 [0.0%]		28 [93.3%]	2 [6.7%]	0 [0.0%]		29 [96.7%]	0 [0.0%]	1 [3.3%]	0 [0.0%]
Treatment and Interventions	Overall	What prophylaxis medication was administered?	30 [100.0%]	0 [0.0%]		27 [90.0%]	3 [10.0%]	0 [0.0%]		27 [90.0%]	1 [3.3%]	2 [6.7%]	0 [0.0%]
Treatment and Interventions	Overall	What type of surgery was performed?	30 [100.0%]	0 [0.0%]		29 [96.7%]	1 [3.3%]	0 [0.0%]		28 [93.3%]	2 [6.7%]	0 [0.0%]	0 [0.0%]
